# Supplementary material for: Surface Properties and Architectures of Male Moth Trichoid Sensilla Investigated Using Atomic Force Microscopy
Source: Insects. 2022 Apr 30;13(5):423. doi: 10.3390/insects13050423 (PMC9146897; doi:10.3390/insects13050423)
Supplement: Supplementary file 1 [file insects-13-00423-s001.zip]

Archive with 1 entries (1 files):
- insects-1666163-supplementary.pdf
